# Supplementary material for: Characterization and functional analysis of the Hydroxycinnamoyl-CoA: shikimate hydroxycinnamoyl transferase (HCT) gene family in poplar
Source: PeerJ. 2021 Feb 25;9:e10741. doi: 10.7717/peerj.10741 (PMC7916539; doi:10.7717/peerj.10741)
Supplement: Supplemental Information 1 [file peerj-09-10741-s001.xls]

## Sheet: Sheet1
# hmmsearch :: search profile(s) against a sequence database # HMMER 3.0 (March 2010); http://hmmer.org/ # Copyright (C) 2010 Howard Hughes Medical Institute. # Freely distributed under the GNU General Public License (GPLv3). # - - - - - - - - - - - - - - - - - - - - - - - - - - - - - - - - - - - - # query HMM file: refHMM.hmm # target sequence database: proteome.atr.fasta # - - - - - - - - - - -…
Query:	dumpclusta [M=325]
Scores for complete sequences( scores including all domains):
---full sequence ---			---best 1 domain ---			---# dom ---
E-value	Score	bias	E-value	Score	bias	exp	N	Sequence	symbols	Stable Gene ID	Other Symbols
9.5e-264	876.2	0	1.1e-263	876	0	1	1	PT03G18390	PoptrHCT2	Potri.003G183900	HCT1
9.1e-263	872.9	0	1e-262	872.8	0	1	1	PT01G04290	PoptrHCT1	Potri.001G042900	HCT6
6.1e-196	652.7	0	6.8e-196	652.5	0	1	1	PT18G10540	PoptrHCT9	Potri.018G105400	HCT9
1.1e-194	648.6	0	1.2e-194	648.5	0	1	1	PT18G10550	PoptrHCT10	Potri.018G105500	HCT2
4.9e-179	597	0	5.9e-179	596.7	0	1	1	PT05G02810	PoptrHCT4	Potri.005G028100	HCT5
1.5e-177	592.1	0	1.7e-177	591.9	0	1	1	PT18G10470	PoptrHCT7	Potri.018G104700	HCT4
2.2e-177	591.5	0	2.7e-177	591.3	0	1	1	PT05G02800	PoptrHCT3	Potri.005G028000	HCT7
4.2e-174	580.7	0	4.7e-174	580.6	0	1	1	PT18G10480	PoptrHCT8	Potri.018G104800	HCT3
3.5e-123	413	0	4.1e-123	412.7	0	1	1	PT18G03270	PoptrHCT6	Potri.018G032700	NA
5.6e-123	412.3	0	3.1e-109	367	0	2.2	2	PT05G02840	PoptrHCT5	Potri.005G028400	HCT8
NOTE: Stable gene ID indicates correposnding gene IDs in phytozome 12;Other symbols showed the HCTs annotated in Zhang et al. 2018
Zhang J, Yang Y, Zheng K, Xie M, Feng K, Jawdy SS, Gunter LE, Ranjan P, Singan VR, Engle N, Lindquist E, Barry K, Schmutz J, Zhao N, Tschaplinski TJ, LeBoldus J, Tuskan GA, Chen JG, Muchero W (2018) Genome-wide association studies and expression-based quantitative trait loci analyses reveal roles of HCT2 in caffeoylquinic acid biosynthesis and its regulation by defense-responsive transcription fa…
BLASTN 2.2.28+
Reference: Stephen F. Altschul, Thomas L. Madden, Alejandro A.
Schaffer, Jinghui Zhang, Zheng Zhang, Webb Miller, and David J.
Lipman (1997), "Gapped BLAST and PSI-BLAST: a new generation of
protein database search programs", Nucleic Acids Res. 25:3389-3402.
Database: probe.fasta
61,413 sequences; 22,514,190 total letters
query	Probe set best hit	identity	e-value	score	symbol
PoptrHCT1	target:Poplar:PtpAffx.6492.2.A1_s_at;	98.82	9e-125	446	PtoHCT1
PoptrHCT2	target:Poplar:Ptp.6333.2.S1_at;	90.08	1e-122	439	PtoHCT2
PoptrHCT3/4/5	target:Poplar:PtpAffx.218010.1.S1_s_at;	95.32	9e-163	572	PtoHCT3/4/5
PoptrHCT6	target:Poplar:PtpAffx.218010.1.S1_at;	90.65	6e-145	513	PtoHCT6
PoptrHCT7/8	target:Poplar:PtpAffx.214182.1.S1_at;	100	0	722	PtoHCT7/8
PoptrHCT9	target:Poplar:PtpAffx.214458.1.S1_s_at;	100	0	1043	PtoHCT9
PoptrHCT10	target:Poplar:PtpAffx.214461.1.S1_at;	100	2e-158	558	PtoHCT10
