# Supplementary material for: Characterization and functional analysis of the Hydroxycinnamoyl-CoA: shikimate hydroxycinnamoyl transferase (HCT) gene family in poplar
Source: PeerJ. 2021 Feb 25;9:e10741. doi: 10.7717/peerj.10741 (PMC7916539; doi:10.7717/peerj.10741)
Supplement: Supplemental Information 2 [file peerj-09-10741-s002.xlsx]

## Sheet: Sheet1
Putative HCTs used for phylogenetic analysis
Gene ID	species symbol	species	Gene symbol	Other symbols
AT5G48930	Ara	Arabidopsis thialiana	AtHCT
AT4G29250	Ara	Arabidopsis thialiana	AtHCTlike
ATR_00137G00320	Atr	Amborella trichopoda	AtrHCT1
ATR_00727G00010	Atr	Amborella trichopoda	AtrHCT2
DQ104740	Cca	Cynara cardunculus L.	CcaHCT
ABK79690	Cca	Cynara cardunculus L.	CcaHQT
AJ582652	Le	Lycopersicon esculentum	LeHQT
AHA44839	Lka	Larix kaempferi	LkaHCT
Q8GSM7/AJ507825	Nta	Nicotiana tabacum	NtaHCT
CAE46932	Nta	Nicotiana tabacum	NtaHQT
GCZO01061061	Pgl	Picea glauca	PglHCT
PT01G04290	Poptr	Populus trichocarpa	PoptrHCT1	HCT6
PT18G10550	Poptr	Populus trichocarpa	PoptrHCT10	HCT2
PT03G18390	Poptr	Populus trichocarpa	PoptrHCT2	HCT1
PT05G02800	Poptr	Populus trichocarpa	PoptrHCT3	HCT7
PT05G02810	Poptr	Populus trichocarpa	PoptrHCT4	HCT5
PT05G02840	Poptr	Populus trichocarpa	PoptrHCT5	HCT8
PT18G03270	Poptr	Populus trichocarpa	PoptrHCT6	NA
PT18G10470	Poptr	Populus trichocarpa	PoptrHCT7	HCT4
PT18G10480	Poptr	Populus trichocarpa	PoptrHCT8	HCT3
PT18G10540	Poptr	Populus trichocarpa	PoptrHCT9	HCT9
PP00022G00830	Pp	Physcomitrella patens	PpHCT1
JX845714	Pvi	Panicum virgatum	PviHCT1a
KC696573	Pvi	Panicum virgatum	PviHCT2
XP_002452435.1	Sb	Sorghum bicolor	SbHCT
