# Supplementary material for: Characterization and functional analysis of the Hydroxycinnamoyl-CoA: shikimate hydroxycinnamoyl transferase (HCT) gene family in poplar
Source: PeerJ. 2021 Feb 25;9:e10741. doi: 10.7717/peerj.10741 (PMC7916539; doi:10.7717/peerj.10741)
Supplement: Supplemental Information 3 [file peerj-09-10741-s003.xlsx]

## Sheet: Sheet1
Expression profile for HCT homologs in different tissues and organs in Populus trichocarpa (GSE30507)
	WS	BM	C	DP	DX	MX	ML	SLp
PoptrHCT1	10.7653	9.6415	10.0031	9.477	11.3615	10.9788	7.9899	10.5601
PoptrHCT2	6.28702	5.73692	5.67609	5.83283	6.74725	6.79106	5.62556	5.54795
PoptrHCT3/4/5	6.48151	6.05096	7.15185	7.86862	5.32251	4.14453	3.12838	10.1996
PoptrHCT6	3.74098	3.9221	4.08309	3.79689	4.18353	3.88354	3.92242	3.72094
PoptrHCT7/8	3.58353	3.89639	3.78608	3.85953	3.65758	3.66914	4.2432	4.17536
PoptrHCT9	7.90253	8.06285	9.40354	9.38378	8.79347	6.49143	5.25452	8.64525
PoptrHCT10	7.57049	7.1848	9.25379	9.00611	8.5824	6.24294	5.51142	8.49363
Expression profile for HCT homologs in different seasonal and tisssues in Populus tomentosa (GSE56023)
	spring_bud	summer_bud	fall_bud	winter_bud	spring_root	summer_root	fall_root	winter_root	spring_xylem	summer_xylem	fall_xylem	winter_xylem	spring_phleom	summer_phleom	fall_phleom	winter_phleom
PtoHCT1	7.46275	7.3226	7.54513	8.34514	7.98107	8.54123	9.49856	8.03101	5.66664	5.81634	4.92285	5.83909	5.85115	5.41975	5.27457	6.48729
PtoHCT2	3.69355	3.78316	4.00635	3.78623	3.72879	3.82242	4.19854	3.68308	3.72791	3.50448	3.25748	3.54103	3.81875	3.59706	3.61074	3.74319
PtoHCT3/4/5	3.99396	4.91987	7.22091	4.12443	1.81834	1.78556	1.7196	1.72642	2.02868	1.78078	1.82526	1.80757	1.82326	1.81064	1.77247	1.70427
PtoHCT6	2.99025	3.01513	3.00063	3.2108	2.92774	3.09441	2.7046	3.03591	3.20795	3.14	2.99988	3.10803	3.39101	3.09448	3.00246	3.41801
PtoHCT7/8	3.63135	3.78296	3.75729	4.04221	3.80305	3.65141	3.59012	3.60779	3.54119	3.52309	3.3415	3.59061	3.75632	3.36763	3.452	3.65794
PtoHCT9	5.42296	5.35577	4.48461	7.33813	3.10291	2.79775	4.53665	3.598	2.69868	2.84011	3.509	4.25327	3.60661	4.14456	4.17251	5.91042
PtoHCT10	5.67716	5.68605	4.70125	6.9172	3.65844	3.72364	4.07623	3.67317	3.55282	3.81744	4.04909	4.5367	4.52442	4.66651	4.73583	6.07954
Pearson correlation coefficients for PoptrCSE genes and identified genes involved in lignin biosynthesis (only corr >0.9 shown)
	Gene1	Gene2	Corr
	PAL4	PAL5	1
	PoptrCSE2	COMT2	0.989748
	F5H1	F5H2	0.988696
	C4H1	C3H	0.987777
	F5H2	COMT2	0.977692
	F5H1	COMT2	0.976575
	PAL2	PAL4	0.976153
	PAL2	PAL5	0.976153
	F5H2	PoptrCSE2	0.973746
	PoptrCSE1	PoptrCSE2	0.972742
	PoptrCSE6	F5H2	0.972382
	PoptrCSE1	COMT2	0.970612
	MYB021	PoptrCSE2	0.967258
	MYB021	MYB002	0.965415
	F5H2	PoptrCSE1	0.963448
	F5H1	PoptrCSE2	0.96327
	PoptrCSE6	MYB167	0.963191
	PoptrCSE6	F5H1	0.960195
	F5H2	MYB090	0.959523
	F5H1	PoptrCSE1	0.95929
	PoptrCSE6	MYB090	0.959046
	PoptrCSE6	COMT2	0.957885
	MYB021	COMT2	0.955166
	PoptrCSE6	PoptrCSE2	0.95501
	PoptrCSE1	MYB167	0.951721
	PoptrCSE6	MYB002	0.950793
	F5H2	MYB002	0.948919
	F5H2	MYB021	0.948143
	COMT2	MYB020	0.948007
	PoptrCSE2	MYB167	0.947957
	PoptrCSE6	MYB020	0.947909
	PoptrCSE2	MYB020	0.947263
	COMT2	MYB167	0.94721
	F5H2	MYB167	0.945691
	4CL3	PoptrCSE1	0.945659
	PoptrCSE2	MYB002	0.945634
	MYB090	MYB021	0.945352
	F5H1	MYB002	0.944463
	MYB020	MYB002	0.942733
	PoptrCSE6	MYB021	0.942122
	MYB003	MYB002	0.940561
	F5H2	MYB020	0.939852
	MYB021	PoptrCSE12	0.939793
	MYB167	MYB020	0.938687
	MYB090	PoptrCSE12	0.938564
	F5H1	MYB020	0.938027
	4CL3	MYB167	0.937142
	PoptrCSE1	MYB020	0.936829
	PoptrCSE6	PoptrCSE12	0.935906
	F5H2	4CL3	0.935871
	COMT2	MYB002	0.935113
	F5H1	MYB167	0.934802
	F5H1	MYB021	0.93395
	4CL3	PoptrCSE2	0.932539
	COMT1	COMT2	0.931945
	PoptrCSE12	COMT2	0.931099
	F5H1	MYB090	0.930299
	F5H1	4CL3	0.929872
	MYB090	MYB002	0.929396
	HCT1	PoptrCSE2	0.928763
	F5H2	PoptrCSE12	0.927411
	MYB090	COMT2	0.927396
	PoptrCSE6	PoptrCSE1	0.927226
	COMT1	PoptrCSE2	0.924049
	MYB021	MYB020	0.923702
	HCT1	PoptrCSE1	0.923007
	MYB090	PoptrCSE2	0.922597
	MYB021	PoptrCSE1	0.922318
	COMT1	F5H1	0.922287
	PoptrCSE6	4CL3	0.92204
	4CL3	MYB020	0.922
	PAL3	PAL2	0.919138
	MYB090	MYB167	0.918862
	4CL3	COMT2	0.91822
	PoptrCSE12	MYB020	0.918123
	PoptrCSE12	MYB002	0.917964
	F5H1	PoptrCSE12	0.916946
	PoptrCSE12	PoptrCSE2	0.915406
	MYB167	MYB002	0.914715
	COMT1	PoptrCSE1	0.91435
	MYB003	MYB021	0.912802
	PoptrCSE6	MYB003	0.911527
	F5H1	4CL1	0.911202
	4CL1	COMT2	0.910704
	MYB021	MYB167	0.910385
	HCT1	COMT2	0.907246
	PoptrCSE1	MYB002	0.906331
	PoptrCSE12	MYB167	0.904222
	F5H2	4CL1	0.902591
*corr means Pearson correlation coefficients
