# Supplementary material for: Characterization and functional analysis of the Hydroxycinnamoyl-CoA: shikimate hydroxycinnamoyl transferase (HCT) gene family in poplar
Source: PeerJ. 2021 Feb 25;9:e10741. doi: 10.7717/peerj.10741 (PMC7916539; doi:10.7717/peerj.10741)
Supplement: Supplemental Information 6 [file peerj-09-10741-s006.xls]

## Sheet: Metadata 
SERIES
title	Expression data from different tissues in different seasons from P. tomentosa
summary	different fuctional genes have different expression levels in various tissues. Along with the seasons changing, expression level also changes. One-year expression level for functional genes can be indicated by the four seasonal samples and respective time-course change can also be detected.
summary	we use microarry chips to study the expression levels for specific genes and explore new functional genes involved in secondary metabolism
overall design	Samples from four tissues (bud, root, xylem and phloem) were collected in different seasons in one year. April and May were the months in spring for collecting samples. June and July were the months in summer for collecting samples. September and October were the months in autumn for collecting samples. December was the month for collecting samples in winter.RNA from each sample was extracted for…
contributor
contributor	Jane,Doe
contributor	John,A,Smith
SAMPLES
Sample name	title	CHP file	CEL file	source name	organism	characteristics: tissue	characteristics: genotype	characteristics: age	molecule	label	description
2	xylem in spring,biological rep1	080613-YX428-Poplar-2.CHP	080613-YX428-Poplar-2.CEL	poplar xylem in spring-1	populus tomentosa	xylem	741 strain	five-year old	total RNA	biotin	Gene expression data from five-year old poplar xylem in spring
16	xylem in spring,biological rep2	080613-YX428-Poplar-16.CHP	080613-YX428-Poplar-16.CEL	poplar xylem in spring-2	populus tomentosa	xylem	741 strain	five-year old	total RNA	biotin	Gene expression data from five-year old poplar xylem in spring
40	xylem in summer,biological rep1	080506-YX428-Poplar-40.CHP	080506-YX428-Poplar-40.CEL	poplar xylem in summer-1	populus tomentosa	xylem	741 strain	five-year old	total RNA	biotin	Gene expression data from five-year old poplar xylem in summer
48	xylem in summer,biological rep2	080506-YX428-Poplar-48.CHP	080506-YX428-Poplar-48.CEL	poplar xylem in summer-2	populus tomentosa	xylem	741 strain	five-year old	total RNA	biotin	Gene expression data from five-year old poplar xylem in summer
57	xylem in summer,biological rep3	080506-YX428-Poplar-57.CHP	080506-YX428-Poplar-57.CEL	poplar xylem in summer-3	populus tomentosa	xylem	741 strain	five-year old	total RNA	biotin	Gene expression data from five-year old poplar xylem in summer
22	xylem in fall,biological rep1	080506-YX428-Poplar-22.CHP	080506-YX428-Poplar-22.CEL	poplar xylem in fall-1	populus tomentosa	xylem	741 strain	five-year old	total RNA	biotin	Gene expression data from five-year old poplar xylem in fall
31	xylem in fall,biological rep2	080506-YX428-Poplar-31.CHP	080506-YX428-Poplar-31.CEL	poplar xylem in fall-2	populus tomentosa	xylem	741 strain	five-year old	total RNA	biotin	Gene expression data from five-year old poplar xylem in fall
45	xylem in fall,biological rep3	080613-YX428-Poplar-45.CHP	080613-YX428-Poplar-45.CEL	poplar xylem in fall-3	populus tomentosa	xylem	741 strain	five-year old	total RNA	biotin	Gene expression data from five-year old poplar xylem in fall
23	xylem in winter, biological rep1	080506-YX428-Poplar-23.CHP	080506-YX428-Poplar-23.CEL	poplar xylem in winter-1	populus tomentosa	xylem	741 strain	five-year old	total RNA	biotin	Gene expression data from five-year old poplar xylem in winter
55	xylem in winter, biological rep2	080506-YX428-Poplar-55.CHP	080506-YX428-Poplar-55.CEL	poplar xylem in winter-2	populus tomentosa	xylem	741 strain	five-year old	total RNA	biotin	Gene expression data from five-year old poplar xylem in winter
59	xylem in winter, biological rep3	080506-YX428-Poplar-59.CHP	080506-YX428-Poplar-59.CEL	poplar xylem in winter-3	populus tomentosa	xylem	741 strain	five-year old	total RNA	biotin	Gene expression data from five-year old poplar xylem in winter
3	bud in spring,biological rep1	080613-YX428-Poplar-3.CHP	080613-YX428-Poplar-3.CEL	poplar bud in spring-1	populus tomentosa	bud	741 strain	five-year old	total RNA	biotin	Gene expression data from five-year old poplar bud in spring
43	bud in spring,biological rep2	080513-YX428-Poplar-43.CHP	080513-YX428-Poplar-43.CEL	poplar bud in spring-2	populus tomentosa	bud	741 strain	five-year old	total RNA	biotin	Gene expression data from five-year old poplar bud in spring
60	bud in spring,biological rep3	080513-YX428-Poplar-60.CHP	080513-YX428-Poplar-60.CEL	poplar bud in spring-3	populus tomentosa	bud	741 strain	five-year old	total RNA	biotin	Gene expression data from five-year old poplar bud in spring
6	bud in summer,biological rep1	080513-YX428-Poplar-6.CHP	080513-YX428-Poplar-6.CEL	poplar bud in summer-1	populus tomentosa	bud	741 strain	five-year old	total RNA	biotin	Gene expression data from five-year old poplar bud in summer
9	bud in summer,biological rep2	080513-YX428-Poplar-9.CHP	080513-YX428-Poplar-9.CEL	poplar bud in summer-2	populus tomentosa	bud	741 strain	five-year old	total RNA	biotin	Gene expression data from five-year old poplar bud in summer
13	bud in summer,biological rep3	080513-YX428-Poplar-13.CHP	080513-YX428-Poplar-13.CEL	poplar bud in summer-3	populus tomentosa	bud	741 strain	five-year old	total RNA	biotin	Gene expression data from five-year old poplar bud in summer
14	bud in fall, biological rep1	080513-YX428-Poplar-14.CHP	080513-YX428-Poplar-14.CEL	poplar bud in fall-1	populus tomentosa	bud	741 strain	five-year old	total RNA	biotin	Gene expression data from five-year old poplar bud in fall
20	bud in fall, biological rep2	080513-YX428-Poplar-20.CHP	080513-YX428-Poplar-20.CEL	poplar bud in fall-2	populus tomentosa	bud	741 strain	five-year old	total RNA	biotin	Gene expression data from five-year old poplar bud in fall
42	bud in fall, biological rep3	080513-YX428-Poplar-42.CHP	080513-YX428-Poplar-42.CEL	poplar bud in fall-3	populus tomentosa	bud	741 strain	five-year old	total RNA	biotin	Gene expression data from five-year old poplar bud in fall
18	bud in winter, biological rep1	080513-YX428-Poplar-18.CHP	080513-YX428-Poplar-18.CEL	poplar bud in winter-1	populus tomentosa	bud	741 strain	five-year old	total RNA	biotin	Gene expression data from five-year old poplar bud in winter
28	bud in winter, biological rep2	080513-YX428-Poplar-28.CHP	080513-YX428-Poplar-28.CEL	poplar bud in winter-2	populus tomentosa	bud	741 strain	five-year old	total RNA	biotin	Gene expression data from five-year old poplar bud in winter
47	bud in winter, biological rep3	080513-YX428-Poplar-47.CHP	080513-YX428-Poplar-47.CEL	poplar bud in winter-3	populus tomentosa	bud	741 strain	five-year old	total RNA	biotin	Gene expression data from five-year old poplar bud in winter
49	root in spring,biological rep1	080513-YX428-Poplar-49.CHP	080513-YX428-Poplar-49.CEL	poplar root in spring-1	populus tomentosa	root	741 strain	five-year old	total RNA	biotin	Gene expression data from five-year old poplar root in spring
51	root in spring,biological rep2	080513-YX428-Poplar-51.CHP	080513-YX428-Poplar-51.CEL	poplar root in spring-2	populus tomentosa	root	741 strain	five-year old	total RNA	biotin	Gene expression data from five-year old poplar root in spring
52	root in spring,biological rep3	080513-YX428-Poplar-52.CHP	080513-YX428-Poplar-52.CEL	poplar root in spring-3	populus tomentosa	root	741 strain	five-year old	total RNA	biotin	Gene expression data from five-year old poplar root in spring
4	root in summer, biological rep1	080513-YX428-Poplar-4.CHP	080513-YX428-Poplar-4.CEL	poplar root in summer-1	populus tomentosa	root	741 strain	five-year old	total RNA	biotin	Gene expression data from five-year old poplar root in summer
7	root in summer, biological rep2	080516-YX428-Poplar-7.CHP	080516-YX428-Poplar-7.CEL	poplar root in summer-2	populus tomentosa	root	741 strain	five-year old	total RNA	biotin	Gene expression data from five-year old poplar root in summer
11	root in summer, biological rep3	080613-YX428-Poplar-11.CHP	080613-YX428-Poplar-11.CEL	poplar root in summer-3	populus tomentosa	root	741 strain	five-year old	total RNA	biotin	Gene expression data from five-year old poplar root in summer
46	root in fall, biological rep2	080513-YX428-Poplar-46.CHP	080513-YX428-Poplar-46.CEL	poplar root in fall-2	populus tomentosa	root	741 strain	five-year old	total RNA	biotin	Gene expression data from five-year old poplar root in fall
50	root in fall, biological rep3	080513-YX428-Poplar-50.CHP	080513-YX428-Poplar-50.CEL	poplar root in fall-3	populus tomentosa	root	741 strain	five-year old	total RNA	biotin	Gene expression data from five-year old poplar root in fall
15	root in winter, biological rep1	080513-YX428-Poplar-15.CHP	080513-YX428-Poplar-15.CEL	poplar root in winter-1	populus tomentosa	root	741 strain	five-year old	total RNA	biotin	Gene expression data from five-year old poplar root in winter
27	root in winter, biological rep2	080513-YX428-Poplar-27.CHP	080513-YX428-Poplar-27.CEL	poplar root in winter-2	populus tomentosa	root	741 strain	five-year old	total RNA	biotin	Gene expression data from five-year old poplar root in winter
38	root in winter, biological rep3	080513-YX428-Poplar-38.CHP	080513-YX428-Poplar-38.CEL	poplar root in winter-3	populus tomentosa	root	741 strain	five-year old	total RNA	biotin	Gene expression data from five-year old poplar root in winter
5	phloem in spring, biological rep1	080613-YX428-Poplar-5.CHP	080613-YX428-Poplar-5.CEL	poplar phloem in spring-1	populus tomentosa	phleom	741 strain	five-year old	total RNA	biotin	Gene expression data from five-year old poplar phleom in spring
8	phloem in spring, biological rep2	080613-YX428-Poplar-8.CHP	080613-YX428-Poplar-8.CEL	poplar phloem in spring-2	populus tomentosa	phleom	741 strain	five-year old	total RNA	biotin	Gene expression data from five-year old poplar phleom in spring
32	phloem in spring, biological rep3	080613-YX428-Poplar-32.CHP	080613-YX428-Poplar-32.CEL	poplar phloem in spring-3	populus tomentosa	phleom	741 strain	five-year old	total RNA	biotin	Gene expression data from five-year old poplar phleom in spring
25	phloem in summer, biological rep1	080506-YX428-Poplar-25.CHP	080506-YX428-Poplar-25.CEL	poplar phloem in summer-1	populus tomentosa	phleom	741 strain	five-year old	total RNA	biotin	Gene expression data from five-year old poplar phleom in summer
39	phloem in summer, biological rep2	080506-YX428-Poplar-39.CHP	080506-YX428-Poplar-39.CEL	poplar phloem in summer-2	populus tomentosa	phleom	741 strain	five-year old	total RNA	biotin	Gene expression data from five-year old poplar phleom in summer
56	phloem in summer, biological rep3	080506-YX428-Poplar-56.CHP	080506-YX428-Poplar-56.CEL	poplar phloem in summer-3	populus tomentosa	phleom	741 strain	five-year old	total RNA	biotin	Gene expression data from five-year old poplar phleom in summer
21	phleom in fall,biological rep1	080516-YX428-Poplar-21.CHP	080516-YX428-Poplar-21.CEL	poplar phleom in fall-1	populus tomentosa	phleom	741 strain	five-year old	total RNA	biotin	Gene expression data from five-year old poplar phleom in fall
36	phleom in fall,biological rep2	080506-YX428-Poplar-36.CHP	080506-YX428-Poplar-36.CEL	poplar phleom in fall-2	populus tomentosa	phleom	741 strain	five-year old	total RNA	biotin	Gene expression data from five-year old poplar phleom in fall
19	phleom in winter, biological rep1	080506-YX428-Poplar-19.CHP	080506-YX428-Poplar-19.CEL	poplar phleom in winter-1	populus tomentosa	phleom	741 strain	five-year old	total RNA	biotin	Gene expression data from five-year old poplar phleom in winter
37	phleom in winter, biological rep2	080506-YX428-Poplar-37.CHP	080506-YX428-Poplar-37.CEL	poplar phleom in winter-2	populus tomentosa	phleom	741 strain	five-year old	total RNA	biotin	Gene expression data from five-year old poplar phleom in winter
58	phleom in winter, biological rep3	080506-YX428-Poplar-58.CHP	080506-YX428-Poplar-58.CEL	poplar phleom in winter-3	populus tomentosa	phleom	741 strain	five-year old	total RNA	biotin	Gene expression data from five-year old poplar phleom in winter
PROTOCOLS
growth protocol	Five–year-old populus tomentosa 741 strains in field were harvested as plant material in this research from Hebei, China
treatment protocol	Samples collected were immediately frozen in liquid nitrogen and then stored in -80℃ until use.
extract protocol	Trizol extraction of total RNA was performed according to the manufacturer's instructions.
label protocol	cRNA were prepared according to the standard Affymetrix protocol from 6 ug total RNA (Expression Analysis Technical Manual, 2001, Affymetrix).
hyb protocol	Following fragmentation, 10 ug of cDNAwere hybridized for 16 hr at 45C on GeneChip Drosophila Genome Array. GeneChips were washed and stained in the Affymetrix Fluidics Station 400.
scan protocol	GeneChips were scanned using the GeneChip® Scanner 3000.
data processing	The data were analyzed with Microarray Suite version5.0 (MAS 5.0) using Affymetrix default analysis settings and global scaling as normalization method. The trimmed mean target intensity of each array was arbitrarily set to 100.

## Sheet: matrix
ID_REF	Bud_spring_1	Bud_spring_2	Bud_spring_3	Bud_summer_1	Bud_summer_2	Bud_summer_3	Bud_fall_1	Bud_fall_2	Bud_fall_3	Bud_winter_1	Bud_winter_2	Bud_winter_3	Root_spring_1	Root_spring_2	Root_spring_3	Root_summer_1	Root_summer_2	Root_summer_3	Root_fall_1	Root_fall_2	Root_winter_1	Root_winter_2	Root_winter_3	Bole_spring_1	Bole_spring_2	Bole_summer_1	Bole_summer_2	Bole_summer_3	Bole_fall_1	Bole_fall_2	Bole_fall_3	Bole_winter_1	Bole_winter_2	Bole_winter_3	Phloem_spring_1	Phloem_spring_2	Phloem_spring_3	Phloem_summer_1	Phloem_summer_2	Phloem_summer_3	Phloem_fall_1	Phloem_fall_2	Phloem_winter_1	Phloem_winter_2	Phloem_winter_3
Ptp.791.1.S1_s_at	2622	4997	3958	2508	3151	3810	3658	2922	4063	2910	4161	2784	4162	4767	4703	6539	8444	7363	8226	6997	4681	6061	5036	1761	1843	2818	2650	2762	4015	3901	3989	7648	6814	5966	2217	2457	1580	2591	3078	3640	4824	4047	6721	8217	7565
Ptp.3600.1.S1_s_at	1362	1893	2126	1134	1451	1356	1645	1661	1795	2978	3030	2204	1025	922.001	715.001	1286	2763	1795	1898	1818	2571	2585	1229	1042	1695	990.002	1260	1182	1619	1711	1923	4711	3961	3231	1031	1433	735.002	928.002	940.002	1175	2285	2118	3845	4430	3879
Ptp.3600.1.S1_at	1230	2310	2300	1426	1832	1455	1757	1799	1851	3843	3385	2239	547.002	594.001	635.001	1768	2674	742.002	1124	556.002	2608	930.002	1466	781.002	745.002	1032	1123	1100	1654	1784	2088	4678	3924	2763	660.002	1047	432.002	978.002	1255	1135	1861	2530	4702	5040	4296
PtpAffx.3594.1.S1_at	491.002	558.002	1417	495.001	678.002	1545	1461	1199	1491	854.002	272.001	556.002	652.001	397.001	473.001	483.002	675.001	1257	1626	567.001	87	48.999	53	123.001	74	705.002	745.002	697.002	157.001	292.001	239.002	55.999	41.999	46.999	282.001	586.002	218.002	154.001	237.001	194.001	271.001	214.001	44.999	58.999	44.999
PtpAffx.140553.1.A1_at	45	43	45	52	38.999	40	34.999	40	36	37	42.999	39	43.999	56.999	36.999	34.999	38.999	36.999	34.999	39.999	35.999	36.999	34.999	34.999	33.999	39.999	35.999	35.999	36.999	37.999	31	36.999	39.999	30.999	46.999	36.999	41	34.999	31.999	35.999	39.999	39	37.999	38.999	32.999
PtpAffx.70645.1.S1_at	48	109.001	83	55	66	63	76	80	118	1626	1433	989.003	58	280.001	552.001	64	175.001	65	97	45.999	207.002	55	205.002	39.999	42.999	43	66	46	43	45	39	55	50	40	53	70.001	38.999	67	58	65	49	46	86.001	56	63
Ptp.3852.1.S1_at	32.999	32.999	36.999	32.999	37.999	35.999	33.999	38.999	37.999	45.999	40.999	39.999	37.999	37.999	40.999	35.999	37.999	34.999	35.999	38.999	39.999	37.999	37.999	29.999	32.999	31.999	35.999	34.999	35.999	41.999	30.999	37.999	34.999	29.999	33.999	31.999	28.999	37.999	30.999	32.999	33.999	31.999	34.999	40.999	32.999
PtpAffx.5323.3.S1_at	238.001	86.001	97	197.001	75.001	55	74	105	158.001	604.002	424.002	359.002	72.001	149.001	169.001	200.001	328.001	223.001	269.001	78	210.001	528.002	171.001	101.001	136.001	124.001	142.001	130.001	253.002	250.001	183.002	401.002	447.002	279.003	117.001	537.002	67.001	140.001	111.001	183.001	350.002	297.002	219.002	523.002	338.002
PtpAffx.16148.1.S1_at	722.002	797.003	2991	787.002	1824	2847	3391	3305	3470	1142	619.001	950.002	1507	734.001	869.001	370.001	550.001	422.001	475.001	301.001	176	146	161	322.002	267.002	364.002	391.002	442.002	165.001	214.001	175.001	167	180	127.001	119.001	178.001	128.001	236.001	309.001	248.001	202.001	147.001	129	149.001	141.001
Ptp.2525.1.S1_at	40.999	45.999	54.999	47.999	47.999	50.999	42.999	55.999	48.999	47.999	51.999	46	47.999	54.999	46.999	47.999	56.999	46.999	53.999	46.999	50	52	53.999	37.999	37.999	37.999	44.999	42.999	39.999	43.999	44.999	50.999	48.999	36.999	44.999	41.999	35.999	39.999	41.999	40.999	43.999	47.999	37.999	55	43.999
PtpAffx.201310.1.S1_at	33.999	37.999	38.999	38.999	39.999	36.999	38.999	38.999	35.999	38.999	38.999	36.999	37.999	47.999	38.999	40.999	43.999	35.999	40.999	37.999	60	123	34.999	32.999	33.999	34.999	36.999	40.999	34.999	36.999	32.998	41.999	33.999	30.999	39.999	35.999	30.999	36.999	32.999	35.999	35.999	30.999	34.999	38.999	33.999
PtpAffx.127504.1.A1_at	39.999	33.999	38.999	37.999	37.999	36.999	37.999	40.999	38.999	37.999	42.999	39.999	41	51	43.999	60	85	50.999	58	55	85	50	66	31.999	33.999	35.999	35.999	41.999	37.999	40.999	32.999	34.999	38.999	36.999	36.999	36.999	32.999	35.999	33.999	34.999	42.999	34.999	32.999	39.999	36.999
Ptp.5683.1.S1_s_at	55.999	57.999	69	58.999	63	68	71	84	73	103	70	61	72	76	66.999	71	85	68.999	88	64.999	72	70	67	45.999	51	54.999	52.999	54.999	55.999	58.999	43.999	53.999	46.999	32.999	56	52	42	52.999	52.999	58.999	53.999	40.999	50.999	60.999	51.999
PtpAffx.203557.1.S1_at	46	47	60	58	57	51	58	52	57	74	70	55	41.999	74	80	59	90	54	109	129.001	55	45	63	40.999	40	48	51	49	39.999	39.999	34.999	38.999	46	30.999	60	53	35.999	43.999	39.999	49.999	46.999	38.999	44	43.999	42.999
PtpAffx.5323.1.S1_at	397.002	367.002	647.002	486.002	495.002	350.002	421.002	371.002	445.002	324.002	458.002	234.002	310.002	654.002	647.002	790.002	958.002	450.002	414.002	637.001	572.002	400.002	423.003	254.002	84.001	351.002	510.002	542.002	462.002	414.002	299.003	318.002	428.003	241.003	175.001	171.002	99.001	305.002	336.002	424.002	404.002	328.003	360.003	332.002	343.003
