# Supplementary material for: Characterization and functional analysis of the Hydroxycinnamoyl-CoA: shikimate hydroxycinnamoyl transferase (HCT) gene family in poplar
Source: PeerJ. 2021 Feb 25;9:e10741. doi: 10.7717/peerj.10741 (PMC7916539; doi:10.7717/peerj.10741)
Supplement: Supplemental Information 7 [file peerj-09-10741-s007.fasta]

>SbHCT
MKITVRGSEMVYPAAETPRRRLWNSGPDLVVPRFHTPSVYFFRRRDADGNDLTAADGSFFDGARMRRALA
EALVPFYPMAGRLARDEDGRVEIDCNAAGVLFQEADAPDATIDYFGDFAPTMELKRLIPTVDFSDDTAFP
LLVLQVTHFKCGGVAIGVGMQHHVADGFSGLHFINSWADLCRGVPIAVMPFIDRSLLRARDPPAPVYPHV
EYQPAPAMLSSEPPQAALTAKPATPPAAVAIFKLSRAELGRLRSQVPAREREGAPRFSTYAVLAAHVWRC
ASLARGLPADQPTKLYCATDGRQRLQPPLPEGYFGNVIFTATPLANAGTVTAGVAEGAAVIQAALDRMDD
GYCRSALDYLELQPDLSALVRGAHTFRCPNLGLTSWVRLPIHDADFGWGRPVFMGPGGIAYEGLAFVLPS
ANRDGSLSVAISLQAEHMEKFRKLIYDF
>AtHCT
MKINIRDSTMVRPATETPITNLWNSNVDLVIPRFHTPSVYFYRPTGASNFFDPQVMKEALSKALVPFYPMAGRLKRDDDGRIEIDCNGAGVLFVVADTPSVIDDFGDFAPTLNLRQLIPEVDHSAGIHSFPLLVLQVTFFKCGGASLGVGMQHHAADGFSGLHFINTWSDMARGLDLTIPPFIDRTLLRARDPPQPAFHHVEYQPAPSMKIPLDPSKSGPENTTVSIFKLTRDQLVALKAKSKEDGNTVSYSSYEMLAGHVWRSVGKARGLPNDQETKLYIATDGRSRLRPQLPPGYFGNVIFTATPLAVAGDLLSKPTWYAAGQIHDFLVRMDDNYLRSALDYLEMQPDLSALVRGAHTYKCPNLGITSWVRLPIYDADFGWGRPIFMGPGGIPYEGLSFVLPSPTNDGSLSVAIALQSEHMKLFEKFLFEI*
>LeHQT
MGSEKMMKINIKESTLVKPSKPTPTKRIWSSNLDLIVGRIHLLTVYFYKPNGSSNFFDNKVIKEALSNVL
VSFYPMAGRLGRDEQGRIEVNCNGEGVLFVEAESDSCVDDFGDFTPSLELRKLIPSVETSGDISTFPLVI
FQITRFKCGGVALGGGVFHTLSDGLSSIHFINTWSDIARGLSVAVPPFIDRTLLRARDPPTYSFEHVEYH
PPPTLNSSKNRESSTTTMLKFSSEQLGLLKSKSKNEGSTYEILAAHIWRCTCKARGLPEDQLTKLHVATD
GRSRLCPPLPPGYLGNVVFTATPIAKSCELQSEPLTNSVKRIHNELIKMDDNYLRSALDYLELQPDLSTL
IRGPAYFASPNLNINSWTRLPVHECDFGWGRPIHMGPACILYEGTIYIIPSPNSKDRNLRLAVCLDAGHM
SLFEKYLYEL
>PoptrHCT1
MIINVKESTMVQPAEETPRRGLWNSNVDLVVPRFHTPSVYFYRPTGAPNFFDAKVLKGALSKALVPFYPMAGRLRRDEDGRIEINCNAEGVLFVEAETTSVIDDFADFAPTLELKQLIPTVDYSGGISTYPLLVLQVTYFKCGGVSLGVGMQHHAADGFSGLHFVNTWSDMARGLDLTIPPFIDRTLLRARDPPQPVFHHVEYQPPPSMKTVLETSKPESTAVSIFKLSRDQLSTLKAKAKEDGNNISYSSYEMLAAHVWRSTCKARELPDDQETKLYIATDGRSRWQPQLPPGYFGNVIFTATPIAVAGEMQSKPTWYAAGKIHDALVRMDNDYLKSALDYLELQPDLSALVRGAHSFRCPNLGITSWVRLPIHDADFGWGRPIFMGPGGIAYEGLSFILPSPTNDGSMSVAISLQAQHMKLFEKFIYDI*
>PoptrHCT2
MLPLHRTWGGRGIESINRALARGKMIINVKESTMVQPAEETPRRGLWNSNVDLVVPRFHTPSVYFYRPTGASNFFDAKVLKEALSKALVPFYPMAGRLRRDDDGRIEIDCNAEGVLFVEAGTASVVADFGDFAPTLELKQLIPTVDYSGGISTYPLLVLQVTYFKCGGVSLGVGMQHHAADGFSGLHFVNTWSDMARGLDLTIPPFIDRTLLRARDPPQPAFHHVEYQPPPAMKTVLETSKPESTAVSIFKLTRDQLNTLKAKAKEGGNNIGYSSYEMLAGHVWRSACKARGLPDDQETKLYIATDGRSRLRPTLPPGYFGNVIFTATPIAVAGEIQSKPTWYAAGKIHDSLVRMDNDYLRSALDFLELQPDLSALVRGAHTFRCPNLGITSWVRLPIHDADFGWGRPIFMGPGGIAYEGLSFIIPSSTNDGSLSVAISLQAEHMKLFEKFIYDIKE*
>PoptrHCT3
MVRVEIRTKQSTIVRPAEDTPEKSLWSSNLDLLVPMVHIPTIYFYKPVNGSSNFFDPQVLKEALSKALVPFHHMAGRLEKDENGRMSILCNAKGVLFVEAETSSTIDEVGDFTPHSEMLQFIPEVDRSSIFSYPLLLAQATFFKCGGVCLGVGLHHILGDGTSAIHFINSWSEIARGLSVTTPPFIDRTLLDARVPPVPAMHHVEYDPPPTLNTHNSGDQTLEIQSNPKPTCAKILTITFDQLRTLKNKSRKGVVDGTINYSTFETLAAHIWQCTCKARGISNDQATKLHIPTDGRSRLNPPLPAGYCGNALFTTAVLGLSGEIQSKPLVHTITKIRGALKRMDNEYLRSAIDYLHVQPNLEALKRGPHTFNNPNINIVSWMTMPIYDADFGWGRPSFMGPAVVLFEGMAYITRSPSNDGSFMIFICLESNHMELFKKFFYDF*
>PoptrHCT4
MVKVDIRIKESAIVRPAEETPKKSIWSSNLDLLVPIVHVPTIYFYKPVNDSSSFFNPQVLKEALSKALVPFYHMAGRLEKDENGRMSILCNSKGVLFVEAETRSTIDELGDFTPHFEMLQFIPEVDRSNIFSYPLLLLQATLFKCGGVCLGVGLHHILGDGTSAIHFINSWSEIARGLSVTIPPFIDRTLLDARVPPFPAMHHVEYDPPPPLNTHISGDQTLEIQSNPEPTCAKILTITFDQLRTLKNKSRKDVADGSTINYSTFETLAAHIWQCTCKARGITNDQATKLHIPTDGRSRLNPPLPAGYCGNVLFTAAILGLSGEIQSKPLVDTIAKIRGALKRMDNEYLRSAIDYLQVQADLEALKRGPHTFKSPNLNIVSWMTMPIYDADFGWGRPYFMGPAIVGFEGMAYIARCPNNDGSLMIFTCLESNHMELFKKSFYDF*
>PoptrHCT5
MVQVDIRIKESAIVRPAEETPKKSIWSSNLDLLVPIVHVPTIYFYKPATFFKCGGVCLGVGLHHILGDGTSAIHFINSWSEIARGLSVTTPPFIDRTLLDARVPPVPAMHHVEYDPVPPLNTHISGDQTPEIQSNPEPTCAKILTITFDQLRTLKNKSRKDVADGSTINYSTFETLAAHIWQCTCKARGITNDQATKLHIPTDGRSRLNPPLPAGYCLSGEIQSKPLVDTIAKIRGALKRMDNEYLRSAIDYLQLIQADLEALKRGPHTFKSPNLNIVSWMTMPIYDADFGWGRPYFMGPAIVGFEGMAYIARCPNNDGSLMIFTCLESNHMELFKKFFYDF*
>PoptrHCT6
madityickrtvvstkpvqpgkhcslsvldrlmeqnhlrsvyyfrtpggrepgeltkklreslsemltcfpivtgrllkdpkghwlikcndagitefgegglaiglscfhlladptcatmfvkawadvtltgkmlnpplfhqlpprrpgrknpnhepymelincykpiadktnlvsdtkhatialafsdpmvracmangqamnafdqsspspfealaglfwvcisklkgagdglidmsicldmrnvlhldngffgncmvynkvnskslkehklsdvakaigevmakmdndgitdliewlehndyqspppmngcelmcasleavdpylavfeegfvpirvssyvepvvgaghvlvlpsppcegplsrtvmvtlpedeaarlceddlilhfsptilmgvnn
>PoptrHCT7
MQITVKESSMVLPTQDTPDHRLEVTNLDLFHAKYHVPLLYLYKPNGSSNFFEVKVLKEALSKVLESFYPVAGRLARDANGRIEINCNGEGVLFIEAETDSAMGDFVDFKPSDELRQLIPTVDYSDISSYPLLVLQVTRFTCGGVCLGVGWHHTLADGTECLHFINTWSDIARGLPVKTPPFIDRTILRGRVPPNPTFHHIEYDPFPTINTHFQNPIPESGSKDISVANLKIPSDLLNTLKAMAKNDIASKTEYSTYVILTAHIWRCACKARGLSNDQATKINISTDGRNRFRPPIPPGYFGNVIFQATPIALSGALLSEPLAHTAERIHKAIKRMDDEYLRSAVDYLERVDDFTTVMRSSETYRSPNLTIASWVRLPFYDADFGWGKPVYMRPAFAFVGKGYILPSPTDDGTLSLTICLETDHLQSFQKLFYEYHKRSCL*
>PoptrHCT8
mvvptqdtpnhrlevtnldlfhakyhvpllfiykpngssnffegkvlkealskvlesfypvagrlardakgrieincngegvlfveaetdsamgdfvgfkpsdelrqliptvdysdissypllvlqvtrftcggvclgvgwqhtladgteclhfintwsdiarglpvktppfidrtilrgrvppnptfhhieydpyptintpfqnpipesgskdisvanlkitsdllntlkamakndiaskteystyviltahiwrcackarglsndqatklsiptngrdrfrpplqpgyfgnvtflatpialsgallseplahtaerihkaikrmddeylrsavdylekvddlttvmrssetyrspnlhivnwvrlpfydadfgwgkpvymrpasafvgkgyiqpsptndgtlsltifletdhlqsfqklfyeyhkrscl
>PoptrHCT9
MIIAGVEKMKVDVKQSTMVRPSRETPNRSLWSSNLDLLVPMFHVQTVYFYKPNGSSRFFETQVLKDALSDVLVPFYPAAGRMGKHESGRIEIHCNGEGILFVEAETSCFIDDLGDFTDSSKLLPLVPEVDYSGGISSFPLVVLQVTHFKCGAVSLGVGLHHILADGTSALHFINSWSDVARGLPVSTPPFIDRTLLRARDPPNPAFHHIEYDPPPTILNSTPQSQPKTTCTKIFKITPEQLGNLKAKVRIEDGAVRHSTYETITAHIWRSMCKARGLSDDQASKLYISTDGRSRLNPQLPPGYLGNVLFTTTVMGLSGEIQSKPLARTMERIHEALVRMDDEYLRSALDYIEAQPDLNALKRGPHTYASPNLNIVSWIRLPVHDADFGWGRPVFMGPARVFCEGNAYILRSPVNDGSLSLFICLEAQHMPLFEKCLYDF*
>PoptrHCT10
MKVDVKQSTMVRPSRETPNRTLWSSNLDLLVPMFHVQTVYFYKPNGSSRFFETQVLKDALSDVLVPFYPAAGRMGKHESGRTEIHCNGEGILFVEAETSCFIDDLGDFTDSSKLLPLVPEVDYSGGISSFPLVVLQVTHFKCGAVSIGVGLHHILADGTSALHFINSWSDVARGLPVSTPPFIDRTLVRARDPPNPTFHHVEYDPPPTMNTPPQSQPKTTCTKILKITPEQLGSLKAKVRTEDGAVRHSTYETITAHIWRSMCKARGLSDDQASKLYISTDGRSRLNPQLPPGYLGNVLFTTTVMGLSGEIQSKPLARTMERIHEALVRMDDEYLRSALDYIEAQPDLNALKRGPHTYASPNLNIVSWIRLPVHDADFGWGRPVFMGPARVFCEGNAYILRSPVNDGSLSLFICLEAQHMPLFEKCLYDF*
